# Supplementary material for: Investigation of High Frequency Irreversible Electroporation for Canine Spontaneous Primary Lung Tumor Ablation
Source: Biomedicines. 2024 Sep 7;12(9):2038. doi: 10.3390/biomedicines12092038 (PMC11428908; doi:10.3390/biomedicines12092038)
Supplement: Supplementary file 1 [file biomedicines-12-02038-s001.zip]

Archive with 4 entries (4 files):
- Supplemental figure S1.png
- Supplemental figure S2.jpg
- supplemental figure S3.jpg
- supplemental table S1 gene table.pdf
